# Supplementary material for: Identification of Antimycobacterial Natural Products from a Library of Marine Invertebrate Extracts
Source: Medicines (Basel). 2022 Jan 28;9(2):9. doi: 10.3390/medicines9020009 (PMC8880526; doi:10.3390/medicines9020009)
Supplement: Supplementary file 1 [file medicines-09-00009-s001.zip]

Archive with 1 entries (1 files):
- medicines-1548047-supplementary.pdf
